# Supplementary material for: Preoperative and Noninvasive Prediction of Gliomas Histopathological Grades and IDH Molecular Types Using Multiple MRI Characteristics
Source: Front Oncol. 2022 May 27;12:873839. doi: 10.3389/fonc.2022.873839 (PMC9196247; doi:10.3389/fonc.2022.873839)
Supplement: Supplementary file 1 [file Table_1.xlsx]

## Sheet: Sheet1
Protocols	T2WI_tse	T1WI_flash	T2W-FLAIR	DWI_epse(diffusion mode-3-Scan Trace)	T2WI_tse	T1W-CE	T1W-CE	T1W-CE	T1W-CE FS
Planes	axial	axial	axial	axial	sagital	axial	sagital	cornal	axial
FOV read (mm)	230	230	230	230	230	230	230	230	230
FOV Phase (%)	81.3	81.3	81.3	100	100	81.3	100	81.3	81.3
Phase oversampling (%)	20	20	20	0	20	20	20	20	20
TR (ms)	4000	220	7000	2000	3740	220	220	220	428
TE (ms)	92	2.49	85	70	94	2.49	2.46	2.49	2.46
TI (ms)	/	/	2217	/	/	/	/	/	/
b values (s/mm2)	/	/	/	0/1000	/	/	/	/	/
Voxel size (mm3)	0.6 × 0.6 × 5.0	0.7 × 0.7 × 5.0	0.7 × 0.7 × 5.0	0.6 × 0.6 × 5.0	0.7 × 0.7 × 5.0	0.7 × 0.7 × 5.0	0.7 × 0.7 × 5.0	0.7 × 0.7 × 5.0	0.7 × 0.7 × 5.0
Slice thickness (mm)	5	5	5	5	5	5	5	5	5
Dist. factor (%)	30	30	30	30	30	30	30	30	30
Averages	1	1	1	1	1	1	1	1	1
Base Resolution	384	320	320	192	320	320	320	320	320
Slices	20-22	20-22	20-22	20-22	20-22	20-22	20-22	20-22	20-22
Flip Angle (°)	150	70	150	/	150	70	70	70	70
Bandwidth (Hz/Px)	221	280	289	1446	260	280	280	280	280
Echo spacing (ms)	10.3	/	7.05	0.78	9.36	/	/	/	/
Note: FOV = field of view; TR = repetition time; TE = echo time; TI = inversion time
